# Supplementary material for: Genome-wide analysis of the CDPK gene family and their important roles response to cold stress in white clover
Source: Plant Signal Behav. 2023 May 18;18(1):2213924. doi: 10.1080/15592324.2023.2213924 (PMC10197994; doi:10.1080/15592324.2023.2213924)
Supplement: Supplemental Material [file KPSB_A_2213924_SM4421.zip]

Archive with 3 entries (3 files):
- Figure S1 Sequence logos for motifs identified from TrCDPK genes.jpg
- Figure S2 The violin plot of all TrCDPK genes based their expression levels in response to cold stress..jpg
- Table S1.docx
